# Supplementary material for: Vertical distribution characteristics and source apportionment of nitrogen in the Longyangxia Reservoir in the upper reaches of the Yellow River
Source: PLoS One. 2025 Jun 16;20(6):e0326038. doi: 10.1371/journal.pone.0326038 (PMC12169569; doi:10.1371/journal.pone.0326038)
Supplement: S1 Table — (XLSX) [file pone.0326038.s001.xlsx]

## Sheet: S1 Table.
S1 Table. Geographical coordinates of sampling points
Sample ID	Longitude(°E)		Latitude(°N)
YQ	100°15′4.20″		35°40′44.43″
KW	100°34′32.65″		35°53′45.09″
KQ1	100°41′0.12″		35°58′23.80″
KQ2	100°46′23.94″		36°07′54.81″
KQ3	100°50′34.84″		36°08′20.77″
BQ	100°54′23.50″		36°07′1.05″
BX	100°56′56.52″		36°07′40.7″
LXW1	101°00′52.44″		36°06′29.76″
LXW2	101°05′50.92″		36°04′55.21″
LXW3	101°09′32.16″		36°03′26.38″
