# Supplementary material for: Vertical distribution characteristics and source apportionment of nitrogen in the Longyangxia Reservoir in the upper reaches of the Yellow River
Source: PLoS One. 2025 Jun 16;20(6):e0326038. doi: 10.1371/journal.pone.0326038 (PMC12169569; doi:10.1371/journal.pone.0326038)
Supplement: S2 Table — (XLSX) [file pone.0326038.s002.xlsx]

## Sheet: S2 Table.
S2 Table. Physicochemical parameters and isotopic characteristics of water at sampling points in Longyangxia Reservoir during mixing period (Mean ± Standard Deviation)
	WT(℃)		DO(mg/L)		PH		Chla(μg/L)		TN(mg/L)		NO3-(mg/L)		NH4+(mg/L)		NO2-(mg/L)		DON(mg/L)		δ15N-NO3-		δ18O-NO3-		δ18O-H2O
	Mean	SD	Mean	SD	Mean	SD	Mean	SD	Mean	SD	Mean	SD	Mean	SD	Mean	SD	Mean	SD	Mean	SD	Mean	SD	Mean	SD
YQ	-0.2	0.433	8.58	0.301993	8.48	0.01	1.5639	0.090357	1.8	0.08165	1.311	0.01405	0.451	0.00751	0.009	0.00058	0.085	0.03319	5.78897	0.05483	-2.32943	0.017159	-12.4922	0.0687386
KW	3.9	0.66	10.75	0.545008	8.88	0.07	0.3734	0.021444	0.9477	0.00133	0.697	0.00608	0.029	0.003	0.003	0.00058	0.2187	0.00694	5.67342	0.066542	-2.28639	0.025851	-12.3111	0.0429302
KQ1	3.5	0.231805	10.99	0.334515	8.51	0.05	0.29584	0.120245	0.9398	0.00289	0.647	0.006	0.015	0	0.002	0	0.2758	0.00666	5.77782	0.164269	-1.84715	0.040212	-12.4346	0.0364966
KQ2	7.762	0.273181	7.69	0.480451	8.8	0.019	0.24852	0.100766	0.9951	0.0198	0.747	0.00503	0.039	0.00208	0.002	0	0.2071	0.02054	5.9106	0.055095	-2.1374	0.020077	-13.3056	0.0155242
KQ3	7.3	0.602771	8.53	0.153731	8.58	0.046	0.34035	0.031504	1	0.06178	0.614	0.068	0.044	0.00451	0.002	0	0.34	0.09198	5.52544	0.075242	-1.1044	0.162292	-12.1479	0.0384751
BQ-0m	7.8	0.240069	7.86	0.246644	8.57	0.017	0.35911	0.041024	1.106	0.06235	0.647	0.0295	0.069	0.00451	0.002	0	0.388	0.06913	5.80823	0.062174	-1.55027	0.225173	-11.2412	0.0416693
BX	3.1	0.366652	8.92	0.530786	8.49	0.005	0.16838	0.0095	1.123	0.00833	0.797	0.00751	0.196	3.39935e-17	0.002	0	0.0036	0.00121	5.90756	0.033747	-1.70147	0.064475	-12.9147	0.0315331
LXW1	4.3	0.15695	8.86	0.277849	8.46	0.013	0.47069	0.010008	1.037	0.04755	0.73	0.00404	0.029	0.00057735	0.003	0	0.2453	0.02371	4.90006	0.01701	-2.56451	0.062613	-13.0038	0.0726108
LXW2	4	0.440038	9.37	0.040415	8.54	0.026	0.20061	0.011039	0.9553	0.07299	0.747	0.007	0.039	0.00954	0.002	0	0.2453	0.07394	5.33083	0.029905	-1.48074	0.156312	-12.9545	0.0384318
LXW3	3.7	0.121655	9.31	0.141774	8.51	0.029	0.17537	0.006177	0.9192	0.02363	0.73	0.00115	0.034	0.00153	0.002	0	0.1872	0.04772	5.37036	0.099594	-0.901335	0.322909	-11.9339	0.0250599
BQ-5m	7.4	0.0264575	8.05	0.0264575	8.58	0.0264575	0.29912	0.043	1.012	0.152	0.598	0.0445421	0.015	0.0018	0.002	0	0.397	0.00763763	\	\	\	\	\	\
BQ-10m	6.6	0.06245	8.34	0.0556776	8.57	0.00556776	0.29252	0.05	0.9436	0.0541402	0.614	0.036	0.074	0.021	0	0	0.2556	0.0225906	5.67241	0.0763937	-1.9553	0.0315647	-12.4195	0.0784602
BQ-20m	6.3	0.03	8.41	0.03	8.59	0.052915	0.29627	0.04573	0.9749	0.0351	0.614	0.0520128	0.088	0.0255343	0.002	0	0.2709	0.0538424	5.6866	0.0760197	-1.59	0.0729543	-11.6829	0.0483356
BQ-40m	5.9	0.0251661	8.65	0.0360555	8.59	0.0180278	0.30974	0.046385	0.9296	0.0455649	0.647	0.0439204	0.157	0.0347707	0.002	0	0.1236	0.0177858	\	\	\	\	\	\
BQ-60m	6.6	0.0493288	8.43	0.10583	8.57	0.0160935	0.34197	0.06197	1.001	0.08747	0.647	0.0335012	0.054	0.021	0.002	0	0.298	0.0145717	5.5822	0.030271	-2.17824	0.0143643	-12.0052	0.0193477
BQ-80m	5.4	0.0964365	8.61	0.0556776	8.59	0.0964365	0.3734	0.127006	0.9643	0.0441508	0.598	0.058	0.074	0.029	0.002	0	0.2903	0.0430039	7.37928	0.0909139	-5.86878	0.0400541	-12.3728	0.0266271
