# Supplementary material for: Vertical distribution characteristics and source apportionment of nitrogen in the Longyangxia Reservoir in the upper reaches of the Yellow River
Source: PLoS One. 2025 Jun 16;20(6):e0326038. doi: 10.1371/journal.pone.0326038 (PMC12169569; doi:10.1371/journal.pone.0326038)
Supplement: S3 Table — (XLSX) [file pone.0326038.s003.xlsx]

## Sheet: S3 Table.
S3 Table. Physicochemical parameters and isotopic characteristics of water at sampling points in Longyangxia Reservoir during stratification period (Mean ± Standard Deviation)
	WT(℃)		DO(mg/L)		PH		Chla(μg/L)		TN(mg/L)		NO3-(mg/L)		NH4+(mg/L)		NO2-(mg/L)		DON(mg/L)		δ15N-NO3-(‰)		δ18O-NO3-(‰)		δ18O-H2O(‰)
	Mean	SD	Mean	SD	Mean	SD	Mean	SD	Mean	SD	Mean	SD	Mean	SD	Mean	SD	Mean	SD	Mean	SD	Mean	SD	Mean	SD
YQ	8.2	0.06	6.94	0.230723	8.9	0.008	2.4809	0.055599	1.943	0.1446	1.013	0.00115	0.299	0.00351	0.01	0.00577	0.621	0.14477	6.13053	0.010005	-1.8818	0.115033	-10.77	0.0386566
KW	10.734	0.132685	7.47	0.020817	8.99	0.017	1.5064	0.080558	1.492	0.09464	0.93	0.01002	0.044	0.00451	0.002	0	0.516	0.09527	5.91506	0.100377	-2.75167	0.4364	-10.9192	0.0409268
KQ1	10.415	0.131941	7.26	0.005774	8.92	0.02	0.9156	0.147778	1.391	0.00153	0.813	0.00231	0.015	0	0	0	0.563	0.00277	6.24503	0.150027	-1.55676	0.074086	-10.7239	0.0744849
KQ2	11.122	0.317114	7.3	0.754983	8.93	0.005	1.5448	0.044762	1.108	0.1065	0.847	0	0.02	0	0	0	0.241	0.1065	6.43135	0.130002	-2.38805	0.084096	-11.1121	0.0482804
KQ3	12.5	0.665833	7.24	0.410528	8.89	0	1.6147	0.070053	1.202	0.00289	0.946	0.00153	0.02	0	0	0	0.236	0.00327	5.75372	0.021512	0.434351	0.374572	-10.9187	0.0334066
BQ-0m	11	0.602771	7.27	0.170098	8.88	0.03	1.2217	0.177494	1.248	0.02476	0.745	0.01386	0.185	0.00252	0	0	0.3	0.02848	6.20756	0.027586	-0.689232	0.016599	-10.7831	0.0582323
BX	5.2	0.106927	7.34	0.203007	8.78	0.045	0.9863	0.201585	1.222	0.14331	0.681	0.00611	0.142	0.00351	0	0	0.399	0.14348	6.855	0.030139	2.57746	0.124317	-11.2447	0.0338083
LXW1	7.4	0.141774	7.55	0.55	8.84	0.006	1.5124	0.123755	1.618	0.01102	0.697	0.00265	0.044	0.00208	0	0	0.877	0.01152	5.80785	0.022499	-2.52134	0.090441	-10.8245	0.0451331
LXW2	10.4	0.250067	7.61	0.331813	8.91	0.04	1.9702	0.061877	1.148	0.01963	0.647	0.00173	0.049	0.00404	0	0	0.45	0.02012	7.83241	0.031215	-2.18111	0.170121	-11.0079	0.0515881
LXW3	11.3	0.575181	7.3	0.037859	8.93	0.02	1.6309	0.042191	1.192	0.01501	0.664	0.0245	0.528	0.02702	0	0	0.001	0.03945	6.67805	0.044725	-2.64293	0.150055	-10.5835	0.038223
BQ-5m	10.8	0.0829779	8.26	0.0374344	8.95	0.0325115	1.4603	0.0173205	1.733	0.0497427	0.781	0.0720578	0.307	0.0291947	0	0	0.645	0.0043589	\	\	\	\	\	\
BQ-10m	7.065	0.0366924	8.47	0.109601	8.91	0.0185203	2.3095	0.0615873	1.42	0.029023	0.733	0.0465081	0.225	0.104933	0	0	0.462	0.0634586	\	\	\	\	\	\
BQ-20m	6.395	0.0660631	8.41	0.0113578	8.67	0.0404516	1.5756	0.0296873	1.158	0.0565066	0.697	0.0415492	0.382	0.0664254	0	0	0.079	0.0285832	6.17945	0.0115902	-2.27347	0.0628198	-10.7027	0.0156205
BQ-40m	5.707	0.0417413	8.34	0.0466083	8.67	0.0253574	1.0878	0.00802081	1.155	0.0442305	0.714	0.0974389	0.203	0.0451331	0	0	0.238	0.0137477	\	\	\	\	\	\
BQ-60m	5.488	0.0410163	8.29	0.0607399	8.66	0.0828674	0.9148	0.0618574	1.234	0.0932577	0.73	0.0590028	0.284	0.0251595	0	0	0.22	0.0385097	6	0.0500899	-2.4	0.0896883
BQ-80m	4.92	0.0281603	8.22	0.0243379	8.64	0.0504678	1.5278	0.0436616	1.29	0.0213854	0.863	0.0512478	0.328	0.0637887	0.006	0	0.093	0.031241	\	\	\	\	\	\
BQ-100m	4.684	0.013	8.16	0.0375544	8.63	0.0126623	1.5602	0.0400042	1.569	0.078924	0.78	0.0516269	0.638	0.0355106	0.008	0	0.143	0.02498	6.84043	0.067159	-1.1686	0.038371	-10.7725	0.0474377
