# Supplementary material for: Vertical distribution characteristics and source apportionment of nitrogen in the Longyangxia Reservoir in the upper reaches of the Yellow River
Source: PLoS One. 2025 Jun 16;20(6):e0326038. doi: 10.1371/journal.pone.0326038 (PMC12169569; doi:10.1371/journal.pone.0326038)
Supplement: S4 Table — (XLSX) [file pone.0326038.s004.xlsx]

## Sheet: S4 Table.
S4 Table. Contribution of potential nitrate sources at sampling points in Longyangxia Reservoir during mixing period
	Precipitation		Fertilizer		Soil		Sediment
	Mean	SD	Mean	SD	Mean	SD	Mean	SD
KW	0.13	0.141	0.178	0.187	0.464	0.247	0.228	0.193
KQ1	0.189	0.186	0.231	0.208	0.319	0.261	0.261	0.213
KQ2	0.139	0.138	0.21	0.176	0.435	0.232	0.216	0.182
KQ3	0.13	0.127	0.251	0.203	0.41	0.211	0.209	0.164
BQ-0m	0.152	0.15	0.288	0.208	0.34	0.235	0.219	0.185
BX	0.124	0.143	0.211	0.185	0.396	0.223	0.269	0.2
BQ-5m	\	\	\	\	\	\	\	\
BQ-10m	\	\	\	\	\	\	\	\
BQ-20m	0.131	0.135	0.249	0.183	0.415	0.237	0.205	0.188
BQ-40m	\	\	\	\	\	\	\	\
BQ-60m	\	\	\	\	\	\	\	\
BQ-80m	0.114	0.146	0.222	0.184	0.438	0.297	0.226	0.223
Overall	0.157	0.177	0.182	0.212	0.421	0.229	0.24	0.065
