# Supplementary material for: Vertical distribution characteristics and source apportionment of nitrogen in the Longyangxia Reservoir in the upper reaches of the Yellow River
Source: PLoS One. 2025 Jun 16;20(6):e0326038. doi: 10.1371/journal.pone.0326038 (PMC12169569; doi:10.1371/journal.pone.0326038)
Supplement: S5 Table — (XLSX) [file pone.0326038.s005.xlsx]

## Sheet: S5 Table.
S5 Table. Contribution of potential nitrate sources at sampling points in Longyangxia Reservoir during stratification period
	Precipitation		Fertilizer		Soil		Sediment
	Mean	SD	Mean	SD	Mean	SD	Mean	SD
KW	0.194	0.179	0.227	0.189	0.334	0.234	0.245	0.207
KQ1	0.194	0.182	0.246	0.196	0.291	0.234	0.269	0.216
KQ2	0.148	0.154	0.257	0.214	0.362	0.259	0.233	0.191
KQ3	0.136	0.139	0.263	0.222	0.378	0.228	0.224	0.185
BQ-0m	0.151	0.136	0.224	0.185	0.425	0.214	0.2	0.166
BX	0.143	0.13	0.264	0.206	0.309	0.217	0.284	0.216
BQ-5m	\	\	\	\	\	\	\	\
BQ-10m	\	\	\	\	\	\	\	\
BQ-20m	0.142	0.147	0.223	0.173	0.431	0.229	0.204	0.206
BQ-40m	\	\	\	\	\	\	\	\
BQ-60m	\	\	\	\	\	\	\	\
BQ-80m	0.067	0.165	0.24	0.153	0.45	0.223	0.243	0.197
Overall	0.141	0.04	0.21	0.228	0.518	0.235	0.131	0.092
